# Supplementary material for: CgCFEM1 Is Required for the Full Virulence of Colletotrichum gloeosporioides
Source: Int J Mol Sci. 2024 Mar 2;25(5):2937. doi: 10.3390/ijms25052937 (PMC10931812; doi:10.3390/ijms25052937)
Supplement: Supplementary file 1 [file ijms-25-02937-s001.zip]

Archive with 1 entries (1 files):
- ijms-2875685-supplementary.pdf
